# Supplementary material for: HiSpike Method for High-Throughput Cost Effective Sequencing of the SARS-CoV-2 Spike Gene
Source: Front Med (Lausanne). 2022 Jan 11;8:798130. doi: 10.3389/fmed.2021.798130 (PMC8787038; doi:10.3389/fmed.2021.798130)
Supplement: Supplementary file 3 [file Table_3.xlsx]

## Sheet: PCR2 primers
Supplementary file S3
Primer ID	sequece	strand	start	end	Amplicon (bp)
Spike_Sanger_F1	GACTTATAATTAGAGAAAACAACAG	+	21494	21518	940
Spike_Sanger_R1	GTTTCTGAGAGAGGGTCAAGTGCAC	-	22458	22434
Spike_Sanger_F2	CACTAGGTTTCAAACTTTACTTGC	+	22267	22290	1004
Spike_Sanger_R2	CACGGACAGCATCAGTAGTGTCAG	-	23294	23271
Spike_Sanger_F3	GGTTAAAAACAAATGTGTCAATTTC	+	23161	23185	809
Spike_Sanger_R3	GGTTTTGATGGATCTGGTAATATTTGTG	-	23997	23970
Spike_Sanger_F4	CGTGTTTATTCTACAGGTTCTAATG	+	23462	23486	815
Spike_Sanger_R4	CTGTGTAACTCCAATACCATTAAAC	-	24301	24277
Spike_Sanger_F5	GGTGATTCAACTGAATGCAGCAATC	+	23792	23816	908
Spike_Sanger_R5	TGAGGGAAGGACATAAGATGATAG	-	24723	24700
Spike_Sanger_F6	GATTGCTCAATACACTTCTGCAC	+	24169	24191	1195
Spike_Sanger_R6	TCGTTTATGTGTAATGTAATTTGAC	-	25388	25364
