# Supplementary material for: HiSpike Method for High-Throughput Cost Effective Sequencing of the SARS-CoV-2 Spike Gene
Source: Front Med (Lausanne). 2022 Jan 11;8:798130. doi: 10.3389/fmed.2021.798130 (PMC8787038; doi:10.3389/fmed.2021.798130)
Supplement: Supplementary file 4 [file Table_4.xlsx]

## Sheet: ARTIC HiSpike Process
				Supplementary file S4
					ARTIC		HiSpike
					steps	time (hours)	steps	time (hours)
				cDNA	reverse transcriptase	2	RT-PCR1 (pool 1 and pool 2)	2
				Amplification	PCR (pool 1 and pool 2)	4
				library preparation (Illumina)	dsDNA measurement	2	PCR2	3
					sample normalization	2
					tagment genomic DNA	1
					amplify libraries	1.5
					clean-up and load	1	clean-up and load	1
				MiSeq	sequencing	56	sequencing	24
				Total (hours)		69.5		30
