# Supplementary material for: HiSpike Method for High-Throughput Cost Effective Sequencing of the SARS-CoV-2 Spike Gene
Source: Front Med (Lausanne). 2022 Jan 11;8:798130. doi: 10.3389/fmed.2021.798130 (PMC8787038; doi:10.3389/fmed.2021.798130)
Supplement: Supplementary file 5 [file Table_5.xlsx]

## Sheet: ARTIC HiSpike cost
				Supplementary file S5.
					ARTIC		HiSpike
					kit	cost (USD)	kit	cost (USD)
				cDNA	LunaScript RT SuperMix Kit	587	SensiFAST (One-Step Kit)	78
				Amplification	Q5 Hot Start DNA Polymerase	200
				library preparation (Illumina)	Quant-iT PicoGreen dsDNA	46	KOD Hot Start DNA Polymerase	78
					Nextera XT library prep kit + IDT for Illumina UD Indexes	4470
							ProNex Purification System	3
				MiSeq	Reagent kit v3 (600 cycles)	2319	reagent nano kit v2 (500 cycles)	530
				Total (USD)		7622		689
