# Supplementary material for: HiSpike Method for High-Throughput Cost Effective Sequencing of the SARS-CoV-2 Spike Gene
Source: Front Med (Lausanne). 2022 Jan 11;8:798130. doi: 10.3389/fmed.2021.798130 (PMC8787038; doi:10.3389/fmed.2021.798130)
Supplement: Supplementary file 9 [file Table_9.xlsx]

## Sheet: PCR2 primers
Supplementary file S9
Primer ID	sequece	primer composition
		P5 / P7	index	universal tail (F/ R)
F-P5 i01	AATGATACGGCGACCACCGAGATCTACACGGAGTTAGGACTCGTCGGCAGCGTC	AATGATACGGCGACCACCGAGATCTACAC	GGAGTTAGGAC	TCGTCGGCAGCGTC
F-P5 i02	AATGATACGGCGACCACCGAGATCTACACCCTCAATCCTGTCGTCGGCAGCGTC	AATGATACGGCGACCACCGAGATCTACAC	CCTCAATCCTG	TCGTCGGCAGCGTC
F-P5 i03	AATGATACGGCGACCACCGAGATCTACACTTCTGGCTTCATCGTCGGCAGCGTC	AATGATACGGCGACCACCGAGATCTACAC	TTCTGGCTTCA	TCGTCGGCAGCGTC
F-P5 i04	AATGATACGGCGACCACCGAGATCTACACAAGACCGAAGTTCGTCGGCAGCGTC	AATGATACGGCGACCACCGAGATCTACAC	AAGACCGAAGT	TCGTCGGCAGCGTC
F-P5 i05	AATGATACGGCGACCACCGAGATCTACACTGTCCACGTTGTCGTCGGCAGCGTC	AATGATACGGCGACCACCGAGATCTACAC	TGTCCACGTTG	TCGTCGGCAGCGTC
F-P5 i06	AATGATACGGCGACCACCGAGATCTACACACAGGTGCAACTCGTCGGCAGCGTC	AATGATACGGCGACCACCGAGATCTACAC	ACAGGTGCAAC	TCGTCGGCAGCGTC
F-P5 i07	AATGATACGGCGACCACCGAGATCTACACGTGAACATGGTTCGTCGGCAGCGTC	AATGATACGGCGACCACCGAGATCTACAC	GTGAACATGGT	TCGTCGGCAGCGTC
F-P5 i08	AATGATACGGCGACCACCGAGATCTACACCACTTGTACCATCGTCGGCAGCGTC	AATGATACGGCGACCACCGAGATCTACAC	CACTTGTACCA	TCGTCGGCAGCGTC
F-P5 i09	AATGATACGGCGACCACCGAGATCTACACTGCAGCATATTTCGTCGGCAGCGTC	AATGATACGGCGACCACCGAGATCTACAC	TGCAGCATATT	TCGTCGGCAGCGTC
F-P5 i10	AATGATACGGCGACCACCGAGATCTACACACGTCGTATAATCGTCGGCAGCGTC	AATGATACGGCGACCACCGAGATCTACAC	ACGTCGTATAA	TCGTCGGCAGCGTC
F-P5 i11	AATGATACGGCGACCACCGAGATCTACACGTAATACGCGGTCGTCGGCAGCGTC	AATGATACGGCGACCACCGAGATCTACAC	GTAATACGCGG	TCGTCGGCAGCGTC
F-P5 i12	AATGATACGGCGACCACCGAGATCTACACTTACTGTAGGTTCGTCGGCAGCGTC	AATGATACGGCGACCACCGAGATCTACAC	TTACTGTAGGT	TCGTCGGCAGCGTC
R-P7 i01	CAAGCAGAAGACGGCATACGAGATAATGACATCCAGTCTCGTGGGCTCGG	CAAGCAGAAGACGGCATACGAGAT	AATGACATCCA	GTCTCGTGGGCTCGG
R-P7 i02	CAAGCAGAAGACGGCATACGAGATGGCAGTTCTTGGTCTCGTGGGCTCGG	CAAGCAGAAGACGGCATACGAGAT	GGCAGTTCTTG	GTCTCGTGGGCTCGG
R-P7 i03	CAAGCAGAAGACGGCATACGAGATCAGTCACGAACGTCTCGTGGGCTCGG	CAAGCAGAAGACGGCATACGAGAT	CAGTCACGAAC	GTCTCGTGGGCTCGG
R-P7 i04	CAAGCAGAAGACGGCATACGAGATCGTAACCGCATGTCTCGTGGGCTCGG	CAAGCAGAAGACGGCATACGAGAT	CGTAACCGCAT	GTCTCGTGGGCTCGG
R-P7 i05	CAAGCAGAAGACGGCATACGAGATGCATTGGCGTAGTCTCGTGGGCTCGG	CAAGCAGAAGACGGCATACGAGAT	GCATTGGCGTA	GTCTCGTGGGCTCGG
R-P7 i06	CAAGCAGAAGACGGCATACGAGATTACGGTTATGCGTCTCGTGGGCTCGG	CAAGCAGAAGACGGCATACGAGAT	TACGGTTATGC	GTCTCGTGGGCTCGG
R-P7 i07	CAAGCAGAAGACGGCATACGAGATGGTTCCAATTAGTCTCGTGGGCTCGG	CAAGCAGAAGACGGCATACGAGAT	GGTTCCAATTA	GTCTCGTGGGCTCGG
R-P7 i08	CAAGCAGAAGACGGCATACGAGATTTGGAACCAGCGTCTCGTGGGCTCGG	CAAGCAGAAGACGGCATACGAGAT	TTGGAACCAGC	GTCTCGTGGGCTCGG
