# Supplementary material for: HiSpike Method for High-Throughput Cost Effective Sequencing of the SARS-CoV-2 Spike Gene
Source: Front Med (Lausanne). 2022 Jan 11;8:798130. doi: 10.3389/fmed.2021.798130 (PMC8787038; doi:10.3389/fmed.2021.798130)
Supplement: Supplementary file 11 [file Table_11.xlsx]

## Sheet: primer.mismatch
Primer name/mismatch	0	1	2	3	4	5	6	none
1_F_HiSpike	279	6	1	0	0	0	0	0
1_R_HiSpike	284	1	0	1	0	0	0	0
3_F1_HiSpike	122	151	0	1	11	1	0	0
3_F2_HiSpike	284	2	0	0	0	0	0	0
3_R1_HiSpike	284	2	0	0	0	0	0	0
3_R2_HiSpike	284	2	0	0	0	0	0	0
5_F1_HiSpike	286	0	0	0	0	0	0	0
5_F2_HiSpike	284	2	0	0	0	0	0	0
5_R1_HiSpike	277	5	4	0	0	0	0	0
5_R2_HiSpike	268	18	0	0	0	0	0	0
7_F_HiSpike	284	2	0	0	0	0	0	0
7_R_HiSpike	286	0	0	0	0	0	0	0
9_F_HiSpike	286	0	0	0	0	0	0	0
9_R_HiSpike	286	0	0	0	0	0	0	0
11_F_HiSpike	8	278	0	0	0	0	0	0
11_R_HiSpike	285	1	0	0	0	0	0	0
13_F1_HiSpike	277	8	1	0	0	0	0	0
13_F2_HiSpike	283	3	0	0	0	0	0	0
13_R1_HiSpike	272	14	0	0	0	0	0	0
13_R2_HiSpike	286	0	0	0	0	0	0	0
15_F_HiSpike	271	15	0	0	0	0	0	0
15_R_HiSpike	284	2	0	0	0	0	0	0
2_F_HiSpike	284	2	0	0	0	0	0	0
2_R_HiSpike	286	0	0	0	0	0	0	0
4_F_HiSpike	285	1	0	0	0	0	0	0
4_R_HiSpike	7	0	0	0	0	0	0	279
6_F1_HiSpike	279	7	0	0	0	0	0	0
6_F2_HiSpike	284	2	0	0	0	0	0	0
6_R1_HiSpike	286	0	0	0	0	0	0	0
6_R2_HiSpike	286	0	0	0	0	0	0	0
8_F1_HiSpike	276	10	0	0	0	0	0	0
8_F2_HiSpike	276	10	0	0	0	0	0	0
8_R1_HiSpike	278	8	0	0	0	0	0	0
8_R2_HiSpike	277	9	0	0	0	0	0	0
10_F_HiSpike	286	0	0	0	0	0	0	0
10_R_HiSpike	286	0	0	0	0	0	0	0
12_F_HiSpike	283	3	0	0	0	0	0	0
12_R_HiSpike	284	2	0	0	0	0	0	0
14_F_HiSpike	286	0	0	0	0	0	0	0
14_R_HiSpike	285	1	0	0	0	0	0	0
16_F_HiSpike	285	1	0	0	0	0	0	0
16_R_HiSpike	279	7	0	0	0	0	0	0
