# Supplementary material for: HiSpike Method for High-Throughput Cost Effective Sequencing of the SARS-CoV-2 Spike Gene
Source: Front Med (Lausanne). 2022 Jan 11;8:798130. doi: 10.3389/fmed.2021.798130 (PMC8787038; doi:10.3389/fmed.2021.798130)
Supplement: Supplementary file 12 [file Table_12.xlsx]

## Sheet: clade_mismatch
Clade	N	% of primers with 0 mismatches	% of primers with 1 mismatch	% of primers with 2 mismatches	% of primers with 3 mismatches	% of primers with 4 mismatches	% of primers with 5 mismatches	% of primers with 6 mismatches	% of primers with more than 6 mismatches
21A (Delta)	35	92.381	4.89796	0	0	0.340136	0	0	2.38095
21I (Delta)	15	91.1111	6.50794	0	0	0	0	0	2.38095
21J (Delta)	229	93.1587	4.4188	0.0207943	0.0207943	0	0	0	2.38095
21K (Omicron)	7	83.6735	12.585	1.36054	0	2.04082	0.340136	0	0
Total	286
